# Supplementary material for: Antimicrobial and Anti-Biofilm Activity of Polymyxin E Alone and in Combination with Probiotic Strains of Bacillus subtilis KATMIRA1933 and Bacillus amyloliquefaciens B-1895 against Clinical Isolates of Selected Acinetobacter spp.: A Preliminary Study
Source: Pathogens. 2021 Dec 2;10(12):1574. doi: 10.3390/pathogens10121574 (PMC8707300; doi:10.3390/pathogens10121574)
Supplement: Supplementary file 1 [file pathogens-10-01574-s001.zip]

Archive with 1 entries (1 files):
- pathogens-1472672-supplementary.pdf
